# Supplementary material for: Postoperative Changes in Femoral Rotation Angle and Their Influencing Factors Following Total Hip Arthroplasty via Single Approach: A Retrospective CT-Based Study
Source: J Clin Med. 2026 Apr 4;15(7):2729. doi: 10.3390/jcm15072729 (PMC13073369; doi:10.3390/jcm15072729)
Supplement: Supplementary file 1 [file jcm-15-02729-s001.zip]

Archive with 1 entries (1 files):
- jcm-4195286-supplementary.pdf
